# Supplementary material for: Selection signature analysis reveals genes underlying sheep milking performance
Source: Arch Anim Breed. 2019 Aug 8;62(2):501–8. doi: 10.5194/aab-62-501-2019 (PMC6859915; doi:10.5194/aab-62-501-2019)
Supplement: The supplement related to this article is available online at: https://doi.org/10.5194/aab-62-501-2019-supplement. [file aab-62-501-supplement.zip]

Archive with 5 entries (4 files):
- aab-62-501-2019-supplement-title-page.pdf
- AdditionalFiles/
- AdditionalFiles/Table S2 significant GO terms.xlsx
- AdditionalFiles/table S1.docx
- AdditionalFiles/FigureS1.tif
